# Supplementary material for: Repertoires of SARS-CoV-2 epitopes targeted by antibodies vary according to severity of COVID-19
Source: Virulence. 2022 May 19;13(1):890–902. doi: 10.1080/21505594.2022.2073025 (PMC9122311; doi:10.1080/21505594.2022.2073025)
Supplement: Supplemental Material [file KVIR_A_2073025_SM1685.xlsx]

## Sheet: Categories
Peptides with different binding patterns between clinical groups
	Outlier frequencies
Peptide	Exposed	Negative	Asymptomatic	Mild	Hospitalized	Category
NCAP_SARS2 (101-120)	3.44828	0	7.14286	0	14.2857	1
NCAP_SARS2 (11-30)	0	3.44828	0	6.89655	0	1
NCAP_SARS2 (1-20)	0	6.89655	7.14286	3.44828	0	1
NCAP_SARS2 (121-140)	0	3.44828	0	0	14.2857	1
NCAP_SARS2 (131-150)	0	0	3.57143	0	0	1
NCAP_SARS2 (171-190)	3.44828	6.89655	0	3.44828	0	1
NCAP_SARS2 (181-200)	3.44828	0	0	3.44828	0	1
NCAP_SARS2 (191-210)	10.3448	3.44828	0	0	0	1
NCAP_SARS2 (201-220)	0	6.89655	0	3.44828	0	1
NCAP_SARS2 (211-230)	6.89655	0	0	0	0	1
NCAP_SARS2 (21-40)	0	3.44828	0	3.44828	14.2857	1
NCAP_SARS2 (221-240)	3.44828	3.44828	3.57143	0	0	1
NCAP_SARS2 (241-260)	3.44828	0	7.14286	0	14.2857	1
NCAP_SARS2 (251-270)	3.44828	3.44828	7.14286	0	14.2857	1
NCAP_SARS2 (261-280)	3.44828	0	10.7143	0	14.2857	1
NCAP_SARS2 (271-290)	0	3.44828	3.57143	0	0	1
NCAP_SARS2 (281-300)	0	3.44828	3.57143	6.89655	0	1
NCAP_SARS2 (291-310)	6.89655	3.44828	10.7143	3.44828	0	1
NCAP_SARS2 (301-320)	3.44828	3.44828	14.2857	6.89655	0	1
NCAP_SARS2 (311-330)	6.89655	0	7.14286	3.44828	0	1
NCAP_SARS2 (31-50)	6.89655	13.7931	0	3.44828	0	1
NCAP_SARS2 (321-340)	6.89655	3.44828	3.57143	0	0	1
NCAP_SARS2 (331-350)	6.89655	3.44828	7.14286	6.89655	0	1
NCAP_SARS2 (341-360)	10.3448	3.44828	7.14286	3.44828	0	1
NCAP_SARS2 (361-380)	3.44828	0	0	0	0	1
NCAP_SARS2 (371-390)	3.44828	3.44828	3.57143	3.44828	0	1
NCAP_SARS2 (381-400)	0	0	0	0	0	1
NCAP_SARS2 (381-400)	0	0	0	0	0	1
NCAP_SARS2 (391-410)	0	6.89655	7.14286	10.3448	0	1
NCAP_SARS2 (400-419)	0	6.89655	3.57143	3.44828	14.2857	1
NCAP_SARS2 (41-60)	3.44828	6.89655	3.57143	3.44828	0	1
NCAP_SARS2 (51-70)	3.44828	3.44828	0	0	0	1
NCAP_SARS2 (61-80)	0	3.44828	0	3.44828	0	1
NCAP_SARS2 (71-90)	0	3.44828	3.57143	10.3448	0	1
NCAP_SARS2 (91-110)	3.44828	6.89655	7.14286	3.44828	0	1
SARS-CoV 3C-like proteinase-pp1a-pp1ab coronavirus/SARS-CoV-2 3C-like proteinase-pp1a-pp1ab coronavirus peptide 1	3.44828	3.44828	7.14286	0	0	1
SARS-CoV 3C-like proteinase-pp1a-pp1ab coronavirus/SARS-CoV-2 3C-like proteinase-pp1a-pp1ab coronavirus peptide 3	6.89655	6.89655	3.57143	0	0	1
SARS-CoV 3C-like proteinase-pp1a-pp1ab coronavirus/SARS-CoV-2 3C-like proteinase-pp1a-pp1ab coronavirus peptide 4	6.89655	10.3448	3.57143	3.44828	0	1
SARS-CoV 3C-like proteinase-pp1a-pp1ab coronavirus/SARS-CoV-2 3C-like proteinase-pp1a-pp1ab coronavirus peptide 5	3.44828	6.89655	3.57143	0	14.2857	1
SARS-CoV 3C-like proteinase-pp1a-pp1ab coronavirus/SARS-CoV-2 3C-like proteinase-pp1a-pp1ab coronavirus peptide 7	3.44828	6.89655	0	0	0	1
SARS-CoV nsp8-pp1a-pp1ab coronavirus/SARS-CoV-2 nsp8-pp1a-pp1ab coronavirus peptide 1	0	3.44828	3.57143	0	14.2857	1
SARS-CoV Replicase Polyprotein 1a coronavirus/SARS-CoV-2 nsp7 coronavirus peptide 1	0	0	7.14286	0	0	1
SARS-CoV Replicase Polyprotein 1ab coronavirus/SARS-CoV-2 helicase coronavirus peptide 1	0	0	3.57143	3.44828	0	1
SARS-CoV Replicase Polyprotein 1ab coronavirus/SARS-CoV-2 helicase coronavirus peptide 2	3.44828	6.89655	3.57143	0	14.2857	1
SARS-CoV Replicase Polyprotein 1ab coronavirus/SARS-CoV-2 helicase coronavirus peptide 3	6.89655	0	3.57143	3.44828	0	1
SARS-CoV Replicase Polyprotein 1ab coronavirus/SARS-CoV-2 helicase coronavirus peptide 4	0	3.44828	0	6.89655	14.2857	1
SARS-CoV Replicase Polyprotein 1ab coronavirus/SARS-CoV-2 helicase coronavirus peptide 5	10.3448	6.89655	3.57143	3.44828	0	1
SARS-CoV Replicase Polyprotein 1ab coronavirus/SARS-CoV-2 helicase coronavirus peptide 6	3.44828	3.44828	3.57143	0	0	1
SARS-CoV-2 2'-O-ribose methyltransferase coronavirus peptide 1	0	3.44828	0	0	0	1
SARS-CoV-2 2'-O-ribose methyltransferase coronavirus peptide 2	3.44828	3.44828	10.7143	0	14.2857	1
SARS-CoV-2 3'-to-5' exonuclease coronavirus peptide 1	0	0	0	3.44828	0	1
SARS-CoV-2 3'-to-5' exonuclease coronavirus peptide 2	6.89655	0	3.57143	0	14.2857	1
SARS-CoV-2 3'-to-5' exonuclease coronavirus peptide 3	6.89655	3.44828	0	0	0	1
SARS-CoV-2 endoRNAse coronavirus peptide 1	3.44828	0	3.57143	0	0	1
SARS-CoV-2 endoRNAse coronavirus peptide 2	3.44828	3.44828	3.57143	3.44828	0	1
SARS-CoV-2 endoRNAse coronavirus peptide 3	6.89655	0	0	3.44828	14.2857	1
SARS-CoV-2 endoRNAse coronavirus peptide 4	3.44828	0	3.57143	3.44828	0	1
SARS-CoV-2 endoRNAse coronavirus peptide 5	0	0	3.57143	6.89655	0	1
SARS-CoV-2 envelope protein coronavirus peptide 1	6.89655	0	10.7143	13.7931	0	1
SARS-CoV-2 membrane glycoprotein coronavirus peptide1	3.44828	6.89655	0	0	0	1
SARS-CoV-2 membrane glycoprotein coronavirus peptide2	3.44828	0	0	3.44828	0	1
SARS-CoV-2 membrane glycoprotein coronavirus peptide3	0	3.44828	10.7143	3.44828	0	1
SARS-CoV-2 nsp1-pp1a-pp1ab coronavirus peptide 1	6.89655	3.44828	7.14286	3.44828	0	1
SARS-CoV-2 nsp1-pp1a-pp1ab coronavirus peptide 2	10.3448	0	3.57143	0	0	1
SARS-CoV-2 nsp2-pp1a-pp1ab coronavirus peptide 3	0	0	10.7143	0	0	1
SARS-CoV-2 nsp4-pp1a-pp1ab coronavirus peptide 1	3.44828	3.44828	7.14286	6.89655	0	1
SARS-CoV-2 ORF8 protein coronavirus peptide 1	3.44828	3.44828	14.2857	6.89655	0	1
SARS-CoV-2 ORF8 protein coronavirus peptide 2	0	3.44828	3.57143	3.44828	0	1
SARS-CoV-2 RNA-dependent RNA polymerase coronavirus peptide 1	3.44828	0	3.57143	6.89655	0	1
SARS-CoV-2 RNA-dependent RNA polymerase coronavirus peptide 2	3.44828	13.7931	10.7143	10.3448	0	1
SARS-CoV-2 RNA-dependent RNA polymerase coronavirus peptide 3	0	10.3448	3.57143	10.3448	0	1
SARS-CoV-2 RNA-dependent RNA polymerase coronavirus peptide 4	0	3.44828	10.7143	6.89655	0	1
SARS-CoV-2 RNA-dependent RNA polymerase coronavirus peptide 5	3.44828	3.44828	7.14286	3.44828	0	1
SARS-CoV-2 RNA-dependent RNA polymerase coronavirus peptide 6	0	3.44828	0	0	0	1
SPIKE_SARS2 (1023-1044)	6.89655	0	7.14286	3.44828	0	1
SPIKE_SARS2 (1037-1058)	13.7931	3.44828	7.14286	3.44828	0	1
SPIKE_SARS2 (1051-1072)	13.7931	0	7.14286	3.44828	0	1
SPIKE_SARS2 (1065-1086)	6.89655	0	7.14286	0	0	1
SPIKE_SARS2 (1079-1100)	10.3448	3.44828	3.57143	3.44828	0	1
SPIKE_SARS2 (1093-1114)	6.89655	0	3.57143	3.44828	0	1
SPIKE_SARS2 (1107-1128)	6.89655	3.44828	7.14286	6.89655	14.2857	1
SPIKE_SARS2 (1121-1142)	6.89655	6.89655	0	0	14.2857	1
SPIKE_SARS2 (113-134)	3.44828	6.89655	3.57143	6.89655	14.2857	1
SPIKE_SARS2 (1149-1170)	6.89655	6.89655	3.57143	6.89655	0	1
SPIKE_SARS2 (1163-1184)	6.89655	6.89655	3.57143	6.89655	14.2857	1
SPIKE_SARS2 (1177-1198)	3.44828	6.89655	10.7143	3.44828	0	1
SPIKE_SARS2 (1191-1212)	6.89655	3.44828	10.7143	6.89655	0	1
SPIKE_SARS2 (1205-1226)	13.7931	6.89655	10.7143	6.89655	0	1
SPIKE_SARS2 (1-22)	3.44828	6.89655	7.14286	0	0	1
SPIKE_SARS2 (1223-1239)	13.7931	3.44828	3.57143	0	0	1
SPIKE_SARS2 (141-162)	3.44828	3.44828	3.57143	6.89655	0	1
SPIKE_SARS2 (15-36)	0	3.44828	0	10.3448	14.2857	1
SPIKE_SARS2 (155-176)	13.7931	6.89655	7.14286	6.89655	0	1
SPIKE_SARS2 (183-204)	6.89655	3.44828	0	6.89655	0	1
SPIKE_SARS2 (197-218)	0	3.44828	0	0	0	1
SPIKE_SARS2 (211-232)	3.44828	0	0	0	0	1
SPIKE_SARS2 (225-246)	0	0	0	0	0	1
SPIKE_SARS2 (225-246)	0	0	0	0	0	1
SPIKE_SARS2 (239-260)	6.89655	0	0	0	0	1
SPIKE_SARS2 (253-274)	0	0	10.7143	3.44828	0	1
SPIKE_SARS2 (267-288)	3.44828	0	14.2857	0	0	1
SPIKE_SARS2 (281-302)	0	3.44828	3.57143	6.89655	0	1
SPIKE_SARS2 (29-50)	0	0	0	0	0	1
SPIKE_SARS2 (29-50)	0	0	0	0	0	1
SPIKE_SARS2 (295-316)	10.3448	10.3448	3.57143	6.89655	14.2857	1
SPIKE_SARS2 (309-330)	0	3.44828	7.14286	3.44828	0	1
SPIKE_SARS2 (323-344)	6.89655	6.89655	7.14286	10.3448	0	1
SPIKE_SARS2 (351-372)	6.89655	0	3.57143	3.44828	0	1
SPIKE_SARS2 (379-400)	3.44828	3.44828	3.57143	3.44828	0	1
SPIKE_SARS2 (393-414)	3.44828	3.44828	3.57143	0	0	1
SPIKE_SARS2 (407-428)	3.44828	3.44828	3.57143	3.44828	0	1
SPIKE_SARS2 (421-442)	3.44828	6.89655	7.14286	3.44828	0	1
SPIKE_SARS2 (43-64)	3.44828	10.3448	3.57143	10.3448	14.2857	1
SPIKE_SARS2 (449-470)	3.44828	10.3448	10.7143	0	0	1
SPIKE_SARS2 (463-484)	3.44828	3.44828	7.14286	6.89655	0	1
SPIKE_SARS2 (491-512)	3.44828	6.89655	7.14286	0	0	1
SPIKE_SARS2 (547-568)	3.44828	0	3.57143	6.89655	0	1
SPIKE_SARS2 (561-582)	0	0	3.57143	13.7931	0	1
SPIKE_SARS2 (57-78)	3.44828	13.7931	3.57143	10.3448	14.2857	1
SPIKE_SARS2 (589-610)	6.89655	6.89655	3.57143	13.7931	0	1
SPIKE_SARS2 (603-624)	3.44828	6.89655	3.57143	10.3448	0	1
SPIKE_SARS2 (617-638)	6.89655	3.44828	7.14286	3.44828	0	1
SPIKE_SARS2 (659-680)	3.44828	6.89655	3.57143	10.3448	14.2857	1
SPIKE_SARS2 (673-694)	0	0	7.14286	3.44828	0	1
SPIKE_SARS2 (687-708)	0	3.44828	7.14286	0	0	1
SPIKE_SARS2 (701-722)	3.44828	3.44828	0	0	0	1
SPIKE_SARS2 (715-736)	3.44828	0	3.57143	0	0	1
SPIKE_SARS2 (71-92)	0	6.89655	10.7143	0	0	1
SPIKE_SARS2 (757-778)	3.44828	6.89655	10.7143	10.3448	14.2857	1
SPIKE_SARS2 (771-792)	0	3.44828	3.57143	3.44828	0	1
SPIKE_SARS2 (799-820)	0	6.89655	7.14286	0	0	1
SPIKE_SARS2 (813-834)	6.89655	6.89655	10.7143	6.89655	14.2857	1
SPIKE_SARS2 (827-848)	0	0	7.14286	0	14.2857	1
SPIKE_SARS2 (85-106)	0	6.89655	7.14286	3.44828	0	1
SPIKE_SARS2 (855-876)	0	0	3.57143	0	0	1
SPIKE_SARS2 (869-890)	3.44828	6.89655	3.57143	0	0	1
SPIKE_SARS2 (883-904)	3.44828	3.44828	0	0	0	1
SPIKE_SARS2 (897-918)	6.89655	0	3.57143	3.44828	0	1
SPIKE_SARS2 (911-932)	3.44828	13.7931	0	10.3448	0	1
SPIKE_SARS2 (925-946)	3.44828	0	3.57143	3.44828	0	1
SPIKE_SARS2 (939-960)	6.89655	3.44828	0	6.89655	0	1
SPIKE_SARS2 (953-974)	3.44828	0	0	6.89655	0	1
SPIKE_SARS2 (967-988)	3.44828	6.89655	7.14286	3.44828	0	1
SPIKE_SARS2 (99-120)	3.44828	6.89655	3.57143	10.3448	0	1
NCAP_SARS2 (141-160)	10.3448	27.5862	3.57143	17.2414	42.8571	2
NCAP_SARS2 (151-170)	0	3.44828	7.14286	6.89655	28.5714	2
NCAP_SARS2 (161-180)	6.89655	10.3448	0	0	28.5714	2
NCAP_SARS2 (81-100)	3.44828	10.3448	7.14286	3.44828	28.5714	2
SARS-CoV 3C-like proteinase-pp1a-pp1ab coronavirus/SARS-CoV-2 3C-like proteinase-pp1a-pp1ab coronavirus peptide 6	6.89655	6.89655	3.57143	10.3448	28.5714	2
SARS-CoV-2 nsp4-pp1a-pp1ab coronavirus peptide 2	10.3448	17.2414	10.7143	13.7931	42.8571	2
SARS-CoV-2 ORF8 protein coronavirus peptide 3	13.7931	17.2414	21.4286	27.5862	57.1429	2
SPIKE_SARS2 (1252-1273)	0	3.44828	46.4286	34.4828	57.1429	2
SPIKE_SARS2 (477-498)	3.44828	3.44828	10.7143	6.89655	28.5714	2
SPIKE_SARS2 (575-596)	3.44828	10.3448	10.7143	17.2414	14.2857	2
SPIKE_SARS2 (995-1016)	13.7931	20.6897	14.2857	37.931	42.8571	2
SARS-CoV-2 nsp2-pp1a-pp1ab coronavirus peptide 1	10.3448	17.2414	0	6.89655	0	3
SPIKE_SARS2 (505-526)	58.6207	37.931	35.7143	41.3793	14.2857	3
SPIKE_SARS2 (841-862)	6.89655	20.6897	3.57143	10.3448	0	3
SPIKE_SARS2 (981-1002)	10.3448	17.2414	10.7143	0	0	3
NCAP_SARS2 (111-130)	10.3448	6.89655	14.2857	13.7931	0	4
NCAP_SARS2 (231-250)	6.89655	13.7931	14.2857	3.44828	0	4
NCAP_SARS2 (351-370)	6.89655	3.44828	14.2857	6.89655	14.2857	4
SPIKE_SARS2 (169-190)	10.3448	17.2414	7.14286	10.3448	14.2857	4
SPIKE_SARS2 (337-358)	10.3448	6.89655	17.8571	6.89655	28.5714	4
SPIKE_SARS2 (519-540)	20.6897	34.4828	21.4286	13.7931	28.5714	4
SPIKE_SARS2 (1238-1252)	34.4828	55.1724	14.2857	34.4828	42.8571	5
SPIKE_SARS2 (127-148)	10.3448	10.3448	3.57143	10.3448	28.5714	5
SPIKE_SARS2 (365-386)	48.2759	58.6207	14.2857	37.931	85.7143	5
SPIKE_SARS2 (533-554)	10.3448	10.3448	3.57143	6.89655	14.2857	5
SPIKE_SARS2 (645-666)	65.5172	51.7241	53.5714	48.2759	71.4286	5
SPIKE_SARS2 (729-750)	13.7931	3.44828	3.57143	13.7931	14.2857	5
SPIKE_SARS2 (785-806)	62.069	82.7586	39.2857	62.069	85.7143	5
ORF3b protein SARS-CoV-2 peptide 1	3.44828	6.89655	17.8571	17.2414	0	6
SARS-CoV Replicase Polyprotein 1a coronavirus/SARS-CoV-2 nsp7 coronavirus peptide 2	3.44828	6.89655	3.57143	27.5862	0	6
SARS-CoV-2 nsp2-pp1a-pp1ab coronavirus peptide 2	3.44828	3.44828	21.4286	0	0	6
SPIKE_SARS2 (1009-1030)	10.3448	3.44828	21.4286	3.44828	0	6
SPIKE_SARS2 (1247-1268)	6.89655	0	46.4286	37.931	28.5714	6
SPIKE_SARS2 (435-456)	3.44828	6.89655	17.8571	6.89655	0	6
SPIKE_SARS2 (743-764)	3.44828	6.89655	14.2857	13.7931	0	6
